# Supplementary material for: Synthesis and Anti-Inflammatory Activity of 1-Methylhydantoin Cinnamoyl Imides
Source: Molecules. 2022 Dec 2;27(23):8481. doi: 10.3390/molecules27238481 (PMC9737772; doi:10.3390/molecules27238481)
Supplement: Supplementary file 1 [file molecules-27-08481-s001.zip]

Archive with 1 entries (1 files):
- molecules-2017170-supplementary.pdf
